# Supplementary material for: The Efficacy and Safety of Bedaquiline in the Treatment of Pulmonary Tuberculosis Patients: A Systematic Review and Meta-Analysis
Source: Antibiotics (Basel). 2023 Aug 31;12(9):1389. doi: 10.3390/antibiotics12091389 (PMC10525131; doi:10.3390/antibiotics12091389)
Supplement: Supplementary file 1 [file antibiotics-12-01389-s001.zip]

Archive with 1 entries (1 files):
- antibiotics-2528176-supplementary-updated.pdf
